# Supplementary material for: Design aspects of COVID‐19 treatment trials: Improving probability and time of favorable events
Source: Biom J. 2021 Oct 22;64(3):440–60. doi: 10.1002/bimj.202000359 (PMC8653377; doi:10.1002/bimj.202000359)
Supplement: Supplementary file 1 — Supporting Information [file BIMJ-64-440-s001.zip]

Archive with 5 entries (5 files):
- Beyersmann_etal_Design_COVID19_Table1.rtf
- Beyersmann_etal_Design_COVID19_Table2.rtf
- Beyersmann_etal_Design_COVID19_Table_1_2.log
- Beyersmann_etal_Design_COVID19_Table_1_2.sas
- readme.txt
