# Supplementary material for: Design aspects of COVID‐19 treatment trials: Improving probability and time of favorable events
Source: Biom J. 2021 Oct 22;64(3):440–60. doi: 10.1002/bimj.202000359 (PMC8653377; doi:10.1002/bimj.202000359)
Supplement: Supplementary file 1 — Supporting Information [file BIMJ-64-440-s001.zip › Beyersmann_etal_Design_COVID19_Table_1_2.log]

1                                                          The SAS System                          16:35 Thursday, November 26, 2020

NOTE: Copyright (c) 2002-2008 by SAS Institute Inc., Cary, NC, USA. 
NOTE: SAS (r) Proprietary Software 9.2 (TS2M3) 
      Licensed to LANDESLIZENZ BADEN WUERTTEMBERG, Site 50200636.
NOTE: This session is executing on the Linux 4.12.14-122.51-default (LINUX) platform.


You are running SAS 9. Some SAS 8 files will be automatically converted 
by the V9 engine; others are incompatible.  Please see 
http://support.sas.com/rnd/migration/planning/platform/64bit.html

PROC MIGRATE will preserve current SAS file attributes and is 
recommended for converting all your SAS libraries from any 
SAS 8 release to SAS 9.  For details and examples, please see
http://support.sas.com/rnd/migration/index.html


This message is contained in the SAS news file, and is presented upon
initialization.  Edit the file "news" in the "misc/base" directory to
display site-specific news and information in the program log.
The command line option "-nonews" will prevent this display.


NOTE: SAS initialization used:
      real time           0.00 seconds
      cpu time            0.00 seconds
      

NOTE: AUTOEXEC processing beginning; file is /data/home/cs/kks/power/competing_events/autoexec.sas.

NOTE: Libref C was successfully assigned as follows: 
      Engine:        V9 
      Physical Name: /data/home/cs/kks/power/competing_events

NOTE: DATA statement used (Total process time):
      real time           0.00 seconds
      cpu time            0.00 seconds
      


NOTE: DATA statement used (Total process time):
      real time           0.00 seconds
      cpu time            0.00 seconds
      


NOTE: AUTOEXEC processing completed.

1          /*************************************************************************
2          
3          Filename:  Beyersmann_etal_Design_COVID19_Table_1_2.sas
4          
5          Purpose:   Generation of Table 1 and 2 in manuscript
6                     Beyersmann, Friede; Schmoor: Design aspects of COVID-19 treatment trials
7          
8          Date:      26.11.2020
The SAS System

9          
10         ***************************************************************************/
11         
12         * Options for rtf-output;
13         
14         options ORIENTATION=LANDSCAPE
15                 PAPERSIZE="ISO A4"
16                 LEFTMARGIN="2.2 CM"
17                 RIGHTMARGIN="2.2 CM"
18                 TOPMARGIN="1.5 CM"
19                 BOTTOMMARGIN="1.0 CM";
20         
21         * title;
22         
23         title1 'Beyersmann, Friede, Schmoor: Design aspects of COVID-19 treatment trials';
24         
25         **********************************;
26         
27         * Start of Table 1;
28         
29         * Specification of parameters alpha (a = hazard) of exponentionally distributed times to recovery (recov) and death
29       ! (death)
30           in treatment group (t) and control group (c);
31         
32         data a;
33             input a_t_recov a_t_death a_c_recov a_c_death;
34             cards;

NOTE: The data set WORK.A has 15 observations and 4 variables.
NOTE: DATA statement used (Total process time):
      real time           0.00 seconds
      cpu time            0.00 seconds
      

50            ;
51         run;
52         
53         ********************************************;
54         
55         
56         data b;
57             set a;
58         
59             day=28;
60         
61         * Calculation of probabilities of recovery and death in treatment and control;
62         
63             p_t_recov = a_t_recov/(a_t_recov+a_t_death) * (1 - exp(-(a_t_recov+a_t_death)*day));
64             p_t_death = a_t_death/(a_t_recov+a_t_death) * (1 - exp(-(a_t_recov+a_t_death)*day));
65             p_t       = p_t_recov + p_t_death;
66         
67             p_c_recov = a_c_recov/(a_c_recov+a_c_death) * (1 - exp(-(a_c_recov+a_c_death)*day));
68             p_c_death = a_c_death/(a_c_recov+a_c_death) * (1 - exp(-(a_c_recov+a_c_death)*day));
69             p_c       = p_c_recov + p_c_death;
70         
71         * Calculation of event-specific hazard ratios and subdistribution hazard-ratios for recovery and competing event death;
72         
73             cox_hr    = a_t_recov / a_c_recov;
The SAS System

74             cox_hr_ce = a_t_death / a_c_death;
75             sub_hr    = log(1-p_t_recov) / log(1-p_c_recov);
76             sub_hr_ce = log(1-p_t_death) / log(1-p_c_death);
77         
78             format p_t_recov p_t_death p_t p_c_recov p_c_death p_c cox_hr cox_hr_ce sub_hr sub_hr_ce 4.2;
79         
80             label a_t_recov = 'alpha_01T'
81                   a_t_death = 'alpha_02T'
82                   a_c_recov = 'alpha_01C'
83                   a_c_death = 'alpha_02C'
84                   p_t_recov = 'F_1T(28)'
85                   p_t_death = 'F_2T(28)'
86                   p_c_recov = 'F_1C(28)'
87                   p_c_death = 'F_2C(28)'
88                   cox_hr    = 'theta_ES'
89                   cox_hr_ce = 'theta_ES_CE'
90                   sub_hr    = 'theta_SD(28)';
91         run;

NOTE: There were 15 observations read from the data set WORK.A.
NOTE: The data set WORK.B has 15 observations and 15 variables.
NOTE: DATA statement used (Total process time):
      real time           0.00 seconds
      cpu time            0.00 seconds
      

92         
93         ********************************************;
94         
95         * Output as rtf file;
96         
97         ods rtf file='Beyersmann_etal_Design_COVID19_Table1.rtf';
NOTE: Writing RTF Body file: Beyersmann_etal_Design_COVID19_Table1.rtf
98         
99         proc print data=b label noobs;
100         title2 'Table 1';
101         var  a_t_recov a_c_recov a_t_death a_c_death cox_hr cox_hr_ce p_t_recov p_c_recov p_t_death p_c_death sub_hr;
102        run;

NOTE: There were 15 observations read from the data set WORK.B.
NOTE: The PROCEDURE PRINT printed page 1.
NOTE: PROCEDURE PRINT used (Total process time):
      real time           0.01 seconds
      cpu time            0.02 seconds
      

103        
104        ods rtf close;
105        
106        * End of Table 1;
107        
108        *************************************************************************************;
109        
110        * Start of Table 2;
111        
112        * Specification of probabilites (p) of recovery (recov) and death (death)
113          in treatment group (t) and control group (c);
114        
The SAS System

115        data c;
116            input p_t_recov p_t_death p_c_recov p_c_death;
117            cards;

NOTE: The data set WORK.C has 5 observations and 4 variables.
NOTE: DATA statement used (Total process time):
      real time           0.00 seconds
      cpu time            0.00 seconds
      

123           ;
124        run;
125        
126        ********************************************;
127        
128        data d;
129            set c;
130        
131            day=28;
132        
133        * Calculation of parameters alpha (a = hazard) assuming exponentionally distributed times to recovery (recov) and death
133      ! (death);
134        
135            p_t = p_t_recov + p_t_death;
136            p_c = p_c_recov + p_c_death;
137        
138            a_t_death = - p_t_death / (p_t * day) * log(1-p_t);
139            a_t_recov = - p_t_recov / (p_t * day) * log(1-p_t);
140        
141            a_c_death = - p_c_death / (p_c * day) * log(1-p_c);
142            a_c_recov = - p_c_recov / (p_c * day) * log(1-p_c);
143        
144        * Calculation of event-specific hazard ratios and subdistribution hazard-ratios for recovery and competing event death;
145        
146            cox_hr    = a_t_recov / a_c_recov;
147            cox_hr_ce = a_t_death / a_c_death;
148        
149            sub_hr    = log(1-p_t_recov) / log(1-p_c_recov);
150            sub_hr_ce = log(1-p_t_death) / log(1-p_c_death);
151        
152            format a_t_recov a_t_death a_c_recov a_c_death 5.3  sub_hr cox_hr sub_hr_ce cox_hr_ce  4.2;
153        
154            label a_t_recov = 'alpha_01T'
155                  a_t_death = 'alpha_02T'
156                  a_c_recov = 'alpha_01C'
157                  a_c_death = 'alpha_02C'
158                  p_t_recov = 'F_1T(28)'
159                  p_t_death = 'F_2T(28)'
160                  p_c_recov = 'F_1C(28)'
161                  p_c_death = 'F_2C(28)'
162                  cox_hr    = 'theta_ES'
163                  cox_hr_ce = 'theta_ES_CE'
164                  sub_hr    = 'theta_SD(28)';
165        
166        * Calculation of required sample size using different parameters;
167        
168        * Specification of alpha and power for sample size calculation;
169        
The SAS System

170            alpha = 0.05;
171            power = 0.80;
172            ua    = probit(1-alpha/2);
173            ub    = probit(power);
174        
175        * Specification of proportion of patients in treatment group;
176        
177            prop=0.5;
178        
179        * Calculation of probability of recovery event;
180        
181            p_event = prop*p_t_recov + (1-prop)*p_c_recov;
182        
183        * Calculation of Odds Ratio (OR);
184        
185            or=(p_t_recov/(1-p_t_recov))/(p_c_recov/(1-p_c_recov));
186        
187        * Calculation of required sample size (total) for analysis of binary endpoint,
188          Hsieh, Stat Med 1998, formula (2);
189        
190            n_binary = 2* (ua * sqrt(2*p_event*(1-p_event)) +
191                           ub * sqrt(p_t_recov*(1-p_t_recov) + p_c_recov*(1-p_c_recov)))**2  / (p_t_recov-p_c_recov)**2;
192            n_binary = ceil(n_binary);
193        
194        * Calculation of required sample size (total) for analysis of time to recovery with subdistribution proportional hazard
194      ! model,
195          formula (13) and (14) in manuscript (with subdistribution hazard ratio);
196        
197            e_sub_hr=(ua+ub)**2 / ((log(sub_hr)**2*(prop*(1-prop))));
198            e_sub_hr=ceil(e_sub_hr);
199        
200            n_sub_hr=e_sub_hr/p_event;
201            n_sub_hr=ceil(n_sub_hr);
202        
203        * Calculation of required sample size (total) for analysis of time to recovery with event-specific proportional hazard
203      ! model,
204          formula (13) and (14) in manuscript (with event-specific hazard ratio);
205        
206            e_cox_hr=(ua+ub)**2 / ((log(cox_hr)**2*(prop*(1-prop))));
207            e_cox_hr=ceil(e_cox_hr);
208        
209            n_cox_hr=e_cox_hr/p_event;
210            n_cox_hr=ceil(n_cox_hr);
211        
212            format n_binary e_sub_hr n_sub_hr e_cox_hr n_cox_hr 5.0 p_event 5.2 or 4.2;
213        
214            label n_cox_hr    = 'N_ES'
215                  n_sub_hr    = 'N_SD'
216                  or          = 'OR(28)'
217                  n_binary    = 'N_OR';
218        
219        run;

NOTE: There were 5 observations read from the data set WORK.C.
NOTE: The data set WORK.D has 5 observations and 27 variables.
NOTE: DATA statement used (Total process time):
      real time           0.00 seconds
      cpu time            0.00 seconds
The SAS System

      

220        
221        ********************************************;
222        
223        * Output as rtf file;
224        
225        ods rtf file='Beyersmann_etal_Design_COVID19_Table2.rtf';
NOTE: Writing RTF Body file: Beyersmann_etal_Design_COVID19_Table2.rtf
226        
227        proc print data=d label noobs;
228         title2 'Table 2';
229         var p_t_recov p_c_recov p_t_death p_c_death cox_hr n_cox_hr cox_hr_ce sub_hr n_sub_hr or n_binary;
230        run;

NOTE: There were 5 observations read from the data set WORK.D.
NOTE: The PROCEDURE PRINT printed page 2.
NOTE: PROCEDURE PRINT used (Total process time):
      real time           0.00 seconds
      cpu time            0.02 seconds
      

231        
232        ods rtf close;
233        
234        * End of Table 2;
235        
236        *************************************************************************************;
237        
238        * End of file;
239        
240        *************************************************************************************;

NOTE: SAS Institute Inc., SAS Campus Drive, Cary, NC USA 27513-2414
NOTE: The SAS System used:
      real time           0.07 seconds
      cpu time            0.06 seconds
      
