# Supplementary material for: Design aspects of COVID‐19 treatment trials: Improving probability and time of favorable events
Source: Biom J. 2021 Oct 22;64(3):440–60. doi: 10.1002/bimj.202000359 (PMC8653377; doi:10.1002/bimj.202000359)
Supplement: Supplementary file 1 — Supporting Information [file BIMJ-64-440-s001.zip › Beyersmann_etal_Design_COVID19_Table_1_2.sas]

/*************************************************************************

Filename:  Beyersmann_etal_Design_COVID19_Table_1_2.sas

Purpose:   Generation of Table 1 and 2 in manuscript 
           Beyersmann, Friede; Schmoor: Design aspects of COVID-19 treatment trials

Date:      26.11.2020 

***************************************************************************/

* Options for rtf-output;

options ORIENTATION=LANDSCAPE
        PAPERSIZE="ISO A4"
        LEFTMARGIN="2.2 CM"
        RIGHTMARGIN="2.2 CM"
        TOPMARGIN="1.5 CM"
        BOTTOMMARGIN="1.0 CM";

* title;

title1 'Beyersmann, Friede, Schmoor: Design aspects of COVID-19 treatment trials'; 

**********************************;

* Start of Table 1; 

* Specification of parameters alpha (a = hazard) of exponentionally distributed times to recovery (recov) and death (death) 
  in treatment group (t) and control group (c);
    
data a;
    input a_t_recov a_t_death a_c_recov a_c_death;
    cards;
    0.04 0.01 0.04 0.01
    0.04 0.01 0.04 0.02
    0.04 0.02 0.04 0.01
    0.06 0.01 0.04 0.01
    0.06 0.01 0.04 0.02
    0.06 0.02 0.04 0.01
    0.08 0.01 0.04 0.01
    0.08 0.01 0.04 0.02
    0.08 0.02 0.04 0.01
    0.04 0.01 0.06 0.01
    0.04 0.01 0.06 0.02
    0.04 0.02 0.06 0.01
    0.04 0.01 0.08 0.01
    0.04 0.01 0.08 0.02
    0.04 0.02 0.08 0.01
   ;
run;

********************************************;


data b;
    set a;

    day=28;

* Calculation of probabilities of recovery and death in treatment and control;
        
    p_t_recov = a_t_recov/(a_t_recov+a_t_death) * (1 - exp(-(a_t_recov+a_t_death)*day));
    p_t_death = a_t_death/(a_t_recov+a_t_death) * (1 - exp(-(a_t_recov+a_t_death)*day));
    p_t       = p_t_recov + p_t_death;

    p_c_recov = a_c_recov/(a_c_recov+a_c_death) * (1 - exp(-(a_c_recov+a_c_death)*day));
    p_c_death = a_c_death/(a_c_recov+a_c_death) * (1 - exp(-(a_c_recov+a_c_death)*day));
    p_c       = p_c_recov + p_c_death;

* Calculation of event-specific hazard ratios and subdistribution hazard-ratios for recovery and competing event death;

    cox_hr    = a_t_recov / a_c_recov;
    cox_hr_ce = a_t_death / a_c_death;
    sub_hr    = log(1-p_t_recov) / log(1-p_c_recov);
    sub_hr_ce = log(1-p_t_death) / log(1-p_c_death);

    format p_t_recov p_t_death p_t p_c_recov p_c_death p_c cox_hr cox_hr_ce sub_hr sub_hr_ce 4.2;

    label a_t_recov = 'alpha_01T'
          a_t_death = 'alpha_02T'
          a_c_recov = 'alpha_01C'
          a_c_death = 'alpha_02C'
          p_t_recov = 'F_1T(28)'
          p_t_death = 'F_2T(28)'
          p_c_recov = 'F_1C(28)'
          p_c_death = 'F_2C(28)'
          cox_hr    = 'theta_ES'
          cox_hr_ce = 'theta_ES_CE'
          sub_hr    = 'theta_SD(28)';
run;

********************************************;

* Output as rtf file;

ods rtf file='Beyersmann_etal_Design_COVID19_Table1.rtf';

proc print data=b label noobs;
 title2 'Table 1';
 var  a_t_recov a_c_recov a_t_death a_c_death cox_hr cox_hr_ce p_t_recov p_c_recov p_t_death p_c_death sub_hr;
run;

ods rtf close;

* End of Table 1; 

*************************************************************************************;

* Start of Table 2; 

* Specification of probabilites (p) of recovery (recov) and death (death) 
  in treatment group (t) and control group (c);
  
data c;
    input p_t_recov p_t_death p_c_recov p_c_death;
    cards;
    0.70 0.10 0.55 0.10
    0.70 0.15 0.55 0.15
    0.70 0.20 0.55 0.20
    0.70 0.10 0.55 0.20
    0.70 0.15 0.55 0.20
   ;
run;

********************************************;

data d;
    set c;

    day=28;

* Calculation of parameters alpha (a = hazard) assuming exponentionally distributed times to recovery (recov) and death (death); 
    
    p_t = p_t_recov + p_t_death;
    p_c = p_c_recov + p_c_death;

    a_t_death = - p_t_death / (p_t * day) * log(1-p_t);
    a_t_recov = - p_t_recov / (p_t * day) * log(1-p_t);

    a_c_death = - p_c_death / (p_c * day) * log(1-p_c);
    a_c_recov = - p_c_recov / (p_c * day) * log(1-p_c);

* Calculation of event-specific hazard ratios and subdistribution hazard ratios for recovery and competing event death;
    
    cox_hr    = a_t_recov / a_c_recov;
    cox_hr_ce = a_t_death / a_c_death;

    sub_hr    = log(1-p_t_recov) / log(1-p_c_recov);
    sub_hr_ce = log(1-p_t_death) / log(1-p_c_death);

    format a_t_recov a_t_death a_c_recov a_c_death 5.3  sub_hr cox_hr sub_hr_ce cox_hr_ce  4.2;

    label a_t_recov = 'alpha_01T'
          a_t_death = 'alpha_02T'
          a_c_recov = 'alpha_01C'
          a_c_death = 'alpha_02C'
          p_t_recov = 'F_1T(28)'
          p_t_death = 'F_2T(28)'
          p_c_recov = 'F_1C(28)'
          p_c_death = 'F_2C(28)'
          cox_hr    = 'theta_ES'
          cox_hr_ce = 'theta_ES_CE'
          sub_hr    = 'theta_SD(28)';

********;

* Calculation of required sample size using different parameters;

* Specification of alpha and power for sample size calculation;

    alpha = 0.05;
    power = 0.80;
    ua    = probit(1-alpha/2);
    ub    = probit(power);

* Specification of proportion of patients in treatment group;

    prop=0.5;

* Calculation of probability of recovery event;

    p_event = prop*p_t_recov + (1-prop)*p_c_recov;

* Calculation of Odds Ratio (OR);

    or=(p_t_recov/(1-p_t_recov))/(p_c_recov/(1-p_c_recov));

* Calculation of required sample size (total) for analysis of binary endpoint,
  Hsieh, Stat Med 1998, formula (2);

    n_binary = 2* (ua * sqrt(2*p_event*(1-p_event)) +
                   ub * sqrt(p_t_recov*(1-p_t_recov) + p_c_recov*(1-p_c_recov)))**2  / (p_t_recov-p_c_recov)**2;
    n_binary = ceil(n_binary);

* Calculation of required sample size (total) for analysis of time to recovery with subdistribution proportional hazard model, 
  formula (13) and (14) in manuscript (with subdistribution hazard ratio);

    e_sub_hr=(ua+ub)**2 / ((log(sub_hr)**2*(prop*(1-prop))));
    e_sub_hr=ceil(e_sub_hr);
        
    n_sub_hr=e_sub_hr/p_event;
    n_sub_hr=ceil(n_sub_hr);
        
* Calculation of required sample size (total) for analysis of time to recovery with event-specific proportional hazard model, 
  formula (13) and (14) in manuscript (with event-specific hazard ratio);

    e_cox_hr=(ua+ub)**2 / ((log(cox_hr)**2*(prop*(1-prop))));
    e_cox_hr=ceil(e_cox_hr);
        
    n_cox_hr=e_cox_hr/p_event;
    n_cox_hr=ceil(n_cox_hr);
        
    format n_binary e_sub_hr n_sub_hr e_cox_hr n_cox_hr 5.0 p_event 5.2 or 4.2;

    label n_cox_hr    = 'N_ES'
          n_sub_hr    = 'N_SD'
          or          = 'OR(28)'
          n_binary    = 'N_OR';

run;

********************************************;

* Output as rtf file;

ods rtf file='Beyersmann_etal_Design_COVID19_Table2.rtf';

proc print data=d label noobs;
 title2 'Table 2';
 var p_t_recov p_c_recov p_t_death p_c_death cox_hr n_cox_hr cox_hr_ce sub_hr n_sub_hr or n_binary;
run;

ods rtf close;

* End of Table 2; 

*************************************************************************************;

* End of file;

*************************************************************************************;
