# Supplementary material for: Design aspects of COVID‐19 treatment trials: Improving probability and time of favorable events
Source: Biom J. 2021 Oct 22;64(3):440–60. doi: 10.1002/bimj.202000359 (PMC8653377; doi:10.1002/bimj.202000359)
Supplement: Supplementary file 1 — Supporting Information [file BIMJ-64-440-s001.zip › readme.txt]

Filename:	Beyersmann_etal_Design_COVID19_Table_1_2.sas

Purpose:	SAS-program for generation of Table 1 and 2 in manuscript 
		Beyersmann J, Friede T, Schmoor C. 
		Design aspects of COVID-19 treatment trials: Improving probability and time of favourable events


Author:		Claudia Schmoor
Validated by:	Jan Beyersmann, Tim Friede

Run with:	SAS (r) Proprietary Software 9.2 (TS2M3) 
    		executing on the Linux 4.12.14-122.51-default (LINUX) platform.

Input:    	No
Output:		Beyersmann_etal_Design_COVID19_Table1.rtf
		Beyersmann_etal_Design_COVID19_Table2.rtf

Date:		26.11.2020 
